# Supplementary material for: B serum proteome profiles revealed dysregulated proteins and mechanisms associated with insomnia patients: A preliminary study
Source: Front Integr Neurosci. 2022 Jul 26;16:936955. doi: 10.3389/fnint.2022.936955 (PMC9360785; doi:10.3389/fnint.2022.936955)
Supplement: Supplementary Table 1 — The differentially expressed proteins between patients with insomnia and controls. [file Table_1.XLSX]

## Sheet: Sheet1
Protein accession	Protein description	G/F Ratio	Regulated Type	G/F P value	Gene name	MW [kDa]	Coverage [%]
A0A075B6I9	Immunoglobulin lambda variable 7-46 OS=Homo sapiens OX=9606 GN=IGLV7-46 PE=3 SV=4	0.761	Down	0.00111834	IGLV7-46	12.468	15.4
A0A075B6K5	Immunoglobulin lambda variable 3-9 OS=Homo sapiens OX=9606 GN=IGLV3-9 PE=3 SV=1	0.513	Down	7.7406e-05	IGLV3-9	12.332	23.5
A0A0C4DH68	Immunoglobulin kappa variable 2-24 OS=Homo sapiens OX=9606 GN=IGKV2-24 PE=3 SV=1	0.647	Down	0.0032447	IGKV2-24	13.079	10.8
A0A0J9YXX1	Immunoglobulin heavy variable 5-10-1 OS=Homo sapiens OX=9606 GN=IGHV5-10-1 PE=3 SV=1	0.783	Down	0.0150436	IGHV5-10-1	12.772	9.4
O00584	Ribonuclease T2 OS=Homo sapiens OX=9606 GN=RNASET2 PE=1 SV=2	0.744	Down	0.0132625	RNASET2	29.48	3.9
O15031	Plexin-B2 OS=Homo sapiens OX=9606 GN=PLXNB2 PE=1 SV=3	1.238	Up	0.0102415	PLXNB2	205.12	1.5
O15144	Actin-related protein 2/3 complex subunit 2 OS=Homo sapiens OX=9606 GN=ARPC2 PE=1 SV=1	1.232	Up	0.034621	ARPC2	34.333	3
O43895	Xaa-Pro aminopeptidase 2 OS=Homo sapiens OX=9606 GN=XPNPEP2 PE=1 SV=3	1.223	Up	0.0039576	XPNPEP2	75.624	3
O75144	ICOS ligand OS=Homo sapiens OX=9606 GN=ICOSLG PE=1 SV=2	0.828	Down	0.048859	ICOSLG	33.348	9.3
O95445	Apolipoprotein M OS=Homo sapiens OX=9606 GN=APOM PE=1 SV=2	1.238	Up	0.026319	APOM	21.253	9.6
P00325	Alcohol dehydrogenase 1B OS=Homo sapiens OX=9606 GN=ADH1B PE=1 SV=2	1.775	Up	0.0084159	ADH1B	39.854	8.3
P00738	Haptoglobin OS=Homo sapiens OX=9606 GN=HP PE=1 SV=1	1.844	Up	0.00024395	HP	45.205	47
P00918	Carbonic anhydrase 2 OS=Homo sapiens OX=9606 GN=CA2 PE=1 SV=2	0.816	Down	0.031778	CA2	29.246	20
P01133	Pro-epidermal growth factor OS=Homo sapiens OX=9606 GN=EGF PE=1 SV=2	0.793	Down	0.037381	EGF	133.99	1.8
P01701	Immunoglobulin lambda variable 1-51 OS=Homo sapiens OX=9606 GN=IGLV1-51 PE=1 SV=2	0.617	Down	0.038163	IGLV1-51	12.249	13.7
P01709	Immunoglobulin lambda variable 2-8 OS=Homo sapiens OX=9606 GN=IGLV2-8 PE=1 SV=2	0.77	Down	0.0043566	IGLV2-8	12.382	6.8
P01861	Immunoglobulin heavy constant gamma 4 OS=Homo sapiens OX=9606 GN=IGHG4 PE=1 SV=1	0.598	Down	0.0024159	IGHG4	35.94	25.1
P02671	Fibrinogen alpha chain OS=Homo sapiens OX=9606 GN=FGA PE=1 SV=2	2.387	Up	2.4002e-05	FGA	94.972	22.7
P02675	Fibrinogen beta chain OS=Homo sapiens OX=9606 GN=FGB PE=1 SV=2	5.58	Up	2.3328e-07	FGB	55.928	34.8
P02679	Fibrinogen gamma chain OS=Homo sapiens OX=9606 GN=FGG PE=1 SV=3	6.743	Up	1.576e-06	FGG	51.511	29.4
P02741	C-reactive protein OS=Homo sapiens OX=9606 GN=CRP PE=1 SV=1	1.428	Up	0.027677	CRP	25.038	8.9
P02751	Fibronectin OS=Homo sapiens OX=9606 GN=FN1 PE=1 SV=4	0.746	Down	0.0028844	FN1	262.62	23.7
P02765	Alpha-2-HS-glycoprotein OS=Homo sapiens OX=9606 GN=AHSG PE=1 SV=2	0.812	Down	0.00104104	AHSG	39.34	30
P02775	Platelet basic protein OS=Homo sapiens OX=9606 GN=PPBP PE=1 SV=3	0.813	Down	0.0132563	PPBP	13.894	51.6
P02776	Platelet factor 4 OS=Homo sapiens OX=9606 GN=PF4 PE=1 SV=2	2.711	Up	0.0014438	PF4	10.845	34.7
P02786	Transferrin receptor protein 1 OS=Homo sapiens OX=9606 GN=TFRC PE=1 SV=2	0.618	Down	0.016635	TFRC	84.87	2.6
P02787	Serotransferrin OS=Homo sapiens OX=9606 GN=TF PE=1 SV=3	0.801	Down	0.00107611	TF	77.063	51.1
P02788	Lactotransferrin OS=Homo sapiens OX=9606 GN=LTF PE=1 SV=6	1.308	Up	0.00027717	LTF	78.181	33
P04003	C4b-binding protein alpha chain OS=Homo sapiens OX=9606 GN=C4BPA PE=1 SV=2	1.274	Up	0.0095184	C4BPA	67.033	49.6
P04085	Platelet-derived growth factor subunit A OS=Homo sapiens OX=9606 GN=PDGFA PE=1 SV=1	0.77	Down	0.036116	PDGFA	24.043	10.4
P04196	Histidine-rich glycoprotein OS=Homo sapiens OX=9606 GN=HRG PE=1 SV=1	0.785	Down	0.0075443	HRG	59.578	31.2
P05019	Insulin-like growth factor I OS=Homo sapiens OX=9606 GN=IGF1 PE=1 SV=1	0.72	Down	0.0022046	IGF1	21.841	6.7
P05062	Fructose-bisphosphate aldolase B OS=Homo sapiens OX=9606 GN=ALDOB PE=1 SV=2	2.025	Up	0.0053374	ALDOB	39.473	26.9
P05067	Amyloid-beta precursor protein OS=Homo sapiens OX=9606 GN=APP PE=1 SV=3	0.804	Down	0.003105	APP	86.942	15.8
P05164	Myeloperoxidase OS=Homo sapiens OX=9606 GN=MPO PE=1 SV=1	1.606	Up	0.00129787	MPO	83.868	11.8
P06732	Creatine kinase M-type OS=Homo sapiens OX=9606 GN=CKM PE=1 SV=2	0.699	Down	0.00184119	CKM	43.101	14.4
P07148	"Fatty acid-binding protein, liver OS=Homo sapiens OX=9606 GN=FABP1 PE=1 SV=1"	1.576	Up	0.0030951	FABP1	14.208	16.5
P07437	Tubulin beta chain OS=Homo sapiens OX=9606 GN=TUBB PE=1 SV=2	0.419	Down	0.0094801	TUBB	49.67	6.5
P07451	Carbonic anhydrase 3 OS=Homo sapiens OX=9606 GN=CA3 PE=1 SV=3	0.825	Down	0.0372	CA3	29.557	8.8
P07477	Trypsin-1 OS=Homo sapiens OX=9606 GN=PRSS1 PE=1 SV=1	0.826	Down	0.031258	PRSS1	26.558	13.8
P07478	Trypsin-2 OS=Homo sapiens OX=9606 GN=PRSS2 PE=1 SV=1	1.293	Up	0.00107556	PRSS2	26.487	8.1
P07988	Pulmonary surfactant-associated protein B OS=Homo sapiens OX=9606 GN=SFTPB PE=1 SV=3	1.517	Up	0.045098	SFTPB	42.117	3.1
P08294	Extracellular superoxide dismutase [Cu-Zn] OS=Homo sapiens OX=9606 GN=SOD3 PE=1 SV=2	0.469	Down	0.00031815	SOD3	25.851	21.7
P0C0L4	Complement C4-A OS=Homo sapiens OX=9606 GN=C4A PE=1 SV=2	1.311	Up	0.00098056	C4A	192.78	34.5
P0DJI8	Serum amyloid A-1 protein OS=Homo sapiens OX=9606 GN=SAA1 PE=1 SV=1	2.174	Up	0.0035558	SAA1	13.532	31.1
P10124	Serglycin OS=Homo sapiens OX=9606 GN=SRGN PE=1 SV=3	0.749	Down	0.037056	SRGN	17.652	13.3
P10619	Lysosomal protective protein OS=Homo sapiens OX=9606 GN=CTSA PE=1 SV=2	0.761	Down	0.0168629	CTSA	54.465	7.1
P10721	Mast/stem cell growth factor receptor Kit OS=Homo sapiens OX=9606 GN=KIT PE=1 SV=1	1.221	Up	0.0003786	KIT	109.86	6.2
P11226	Mannose-binding protein C OS=Homo sapiens OX=9606 GN=MBL2 PE=1 SV=2	0.424	Down	4.4789e-05	MBL2	26.143	21.4
P12814	Alpha-actinin-1 OS=Homo sapiens OX=9606 GN=ACTN1 PE=1 SV=2	1.478	Up	0.0040412	ACTN1	103.06	2.6
P13501	C-C motif chemokine 5 OS=Homo sapiens OX=9606 GN=CCL5 PE=1 SV=3	0.77	Down	0.037482	CCL5	9.9896	12.1
P14543	Nidogen-1 OS=Homo sapiens OX=9606 GN=NID1 PE=1 SV=3	0.803	Down	0.00094386	NID1	136.38	17.2
P14780	Matrix metalloproteinase-9 OS=Homo sapiens OX=9606 GN=MMP9 PE=1 SV=3	1.202	Up	0.0034787	MMP9	78.457	12
P16188	"HLA class I histocompatibility antigen, A-30 alpha chain OS=Homo sapiens OX=9606 GN=HLA-A PE=1 SV=2"	6.109	Up	0.0029363	HLA-A	40.904	13.4
P18206	Vinculin OS=Homo sapiens OX=9606 GN=VCL PE=1 SV=4	1.333	Up	0.0027824	VCL	123.8	11.6
P18428	Lipopolysaccharide-binding protein OS=Homo sapiens OX=9606 GN=LBP PE=1 SV=3	1.435	Up	0.023002	LBP	53.383	6
P20160	Azurocidin OS=Homo sapiens OX=9606 GN=AZU1 PE=1 SV=3	1.915	Up	0.0027781	AZU1	26.885	4
P20742	Pregnancy zone protein OS=Homo sapiens OX=9606 GN=PZP PE=1 SV=4	1.646	Up	0.00102198	PZP	163.86	15.5
P20851	C4b-binding protein beta chain OS=Homo sapiens OX=9606 GN=C4BPB PE=1 SV=1	1.346	Up	0.0136392	C4BPB	28.357	27
P21333	Filamin-A OS=Homo sapiens OX=9606 GN=FLNA PE=1 SV=4	1.253	Up	0.00020005	FLNA	280.74	10.1
P22891	Vitamin K-dependent protein Z OS=Homo sapiens OX=9606 GN=PROZ PE=1 SV=2	0.716	Down	0.0116836	PROZ	44.743	20.2
P23142	Fibulin-1 OS=Homo sapiens OX=9606 GN=FBLN1 PE=1 SV=4	0.818	Down	0.0146582	FBLN1	77.213	17.8
P24298	Alanine aminotransferase 1 OS=Homo sapiens OX=9606 GN=GPT PE=1 SV=3	1.49	Up	0.021878	GPT	54.636	8.1
P25774	Cathepsin S OS=Homo sapiens OX=9606 GN=CTSS PE=1 SV=3	1.298	Up	0.0143958	CTSS	37.495	6
P26927	Hepatocyte growth factor-like protein OS=Homo sapiens OX=9606 GN=MST1 PE=1 SV=2	0.745	Down	8.3642e-05	MST1	80.319	40.1
P28827	Receptor-type tyrosine-protein phosphatase mu OS=Homo sapiens OX=9606 GN=PTPRM PE=1 SV=2	0.814	Down	0.043201	PTPRM	163.68	4.2
P29401	Transketolase OS=Homo sapiens OX=9606 GN=TKT PE=1 SV=3	1.26	Up	0.0171422	TKT	67.877	10.4
P31146	Coronin-1A OS=Homo sapiens OX=9606 GN=CORO1A PE=1 SV=4	1.252	Up	0.0134623	CORO1A	51.026	10.8
P36955	Pigment epithelium-derived factor OS=Homo sapiens OX=9606 GN=SERPINF1 PE=1 SV=4	0.832	Down	0.00046233	SERPINF1	46.312	25.8
P36980	Complement factor H-related protein 2 OS=Homo sapiens OX=9606 GN=CFHR2 PE=1 SV=1	1.202	Up	0.047264	CFHR2	30.65	31.9
P49448	"Glutamate dehydrogenase 2, mitochondrial OS=Homo sapiens OX=9606 GN=GLUD2 PE=1 SV=2"	1.318	Up	0.0073001	GLUD2	61.433	3.6
P49913	Cathelicidin antimicrobial peptide OS=Homo sapiens OX=9606 GN=CAMP PE=1 SV=1	0.639	Down	0.0029368	CAMP	19.301	25.9
P52907	F-actin-capping protein subunit alpha-1 OS=Homo sapiens OX=9606 GN=CAPZA1 PE=1 SV=3	1.319	Up	0.023297	CAPZA1	32.922	3.5
P54764	Ephrin type-A receptor 4 OS=Homo sapiens OX=9606 GN=EPHA4 PE=1 SV=1	0.819	Down	0.025739	EPHA4	109.86	3.8
P62328	Thymosin beta-4 OS=Homo sapiens OX=9606 GN=TMSB4X PE=1 SV=2	0.813	Down	0.029982	TMSB4X	5.0526	27.3
P62826	GTP-binding nuclear protein Ran OS=Homo sapiens OX=9606 GN=RAN PE=1 SV=3	1.247	Up	0.0029626	RAN	24.423	5.1
P63104	14-3-3 protein zeta/delta OS=Homo sapiens OX=9606 GN=YWHAZ PE=1 SV=1	1.581	Up	0.0167752	YWHAZ	27.745	14.7
P63261	"Actin, cytoplasmic 2 OS=Homo sapiens OX=9606 GN=ACTG1 PE=1 SV=1"	1.282	Up	0.00038216	ACTG1	41.792	25.9
P78504	Protein jagged-1 OS=Homo sapiens OX=9606 GN=JAG1 PE=1 SV=3	0.793	Down	0.003862	JAG1	133.8	1.8
Q02818	Nucleobindin-1 OS=Homo sapiens OX=9606 GN=NUCB1 PE=1 SV=4	1.229	Up	0.04688	NUCB1	53.879	17.4
Q05C16	Leucine-rich repeat-containing protein 63 OS=Homo sapiens OX=9606 GN=LRRC63 PE=2 SV=2	1.224	Up	0.048904	LRRC63	66.308	1.6
Q08ET2	Sialic acid-binding Ig-like lectin 14 OS=Homo sapiens OX=9606 GN=SIGLEC14 PE=1 SV=1	1.484	Up	0.047795	SIGLEC14	43.97	4
Q12830	Nucleosome-remodeling factor subunit BPTF OS=Homo sapiens OX=9606 GN=BPTF PE=1 SV=3	1.274	Up	0.037263	BPTF	338.26	0.3
Q12884	Prolyl endopeptidase FAP OS=Homo sapiens OX=9606 GN=FAP PE=1 SV=5	1.326	Up	0.0198974	FAP	87.711	2
Q13508	Ecto-ADP-ribosyltransferase 3 OS=Homo sapiens OX=9606 GN=ART3 PE=1 SV=2	0.757	Down	4.283e-06	ART3	43.923	15.9
Q13642	Four and a half LIM domains protein 1 OS=Homo sapiens OX=9606 GN=FHL1 PE=1 SV=4	0.746	Down	0.039221	FHL1	36.263	7.7
Q15404	Ras suppressor protein 1 OS=Homo sapiens OX=9606 GN=RSU1 PE=1 SV=3	1.207	Up	0.0018247	RSU1	31.54	3.2
Q15828	Cystatin-M OS=Homo sapiens OX=9606 GN=CST6 PE=1 SV=1	0.788	Down	0.023544	CST6	16.511	28.2
Q16610	Extracellular matrix protein 1 OS=Homo sapiens OX=9606 GN=ECM1 PE=1 SV=2	0.757	Down	0.00082138	ECM1	60.673	38.7
Q16851	UTP--glucose-1-phosphate uridylyltransferase OS=Homo sapiens OX=9606 GN=UGP2 PE=1 SV=5	1.287	Up	0.0029772	UGP2	56.94	3.1
Q5VUA4	Zinc finger protein 318 OS=Homo sapiens OX=9606 GN=ZNF318 PE=1 SV=2	0.551	Down	6.4653e-05	ZNF318	251.11	0.4
Q6P179	Endoplasmic reticulum aminopeptidase 2 OS=Homo sapiens OX=9606 GN=ERAP2 PE=1 SV=2	0.604	Down	0.0058838	ERAP2	110.46	3.1
Q6YHK3	CD109 antigen OS=Homo sapiens OX=9606 GN=CD109 PE=1 SV=2	0.825	Down	0.0153237	CD109	161.69	3.4
Q8IUL8	Cartilage intermediate layer protein 2 OS=Homo sapiens OX=9606 GN=CILP2 PE=2 SV=2	0.697	Down	0.00142142	CILP2	126.29	3.1
Q8N6C8	Leukocyte immunoglobulin-like receptor subfamily A member 3 OS=Homo sapiens OX=9606 GN=LILRA3 PE=1 SV=3	1.666	Up	0.0032387	LILRA3	47.471	3
Q92496	Complement factor H-related protein 4 OS=Homo sapiens OX=9606 GN=CFHR4 PE=1 SV=3	1.246	Up	4.7443e-06	CFHR4	65.35	16.1
Q96RL7	Vacuolar protein sorting-associated protein 13A OS=Homo sapiens OX=9606 GN=VPS13A PE=1 SV=2	0.777	Down	0.031619	VPS13A	360.27	0.3
Q99592	Zinc finger and BTB domain-containing protein 18 OS=Homo sapiens OX=9606 GN=ZBTB18 PE=1 SV=1	0.734	Down	0.034857	ZBTB18	58.354	2.3
Q9NQ38	Serine protease inhibitor Kazal-type 5 OS=Homo sapiens OX=9606 GN=SPINK5 PE=1 SV=2	0.752	Down	0.0060972	SPINK5	120.71	2.7
Q9NTU7	Cerebellin-4 OS=Homo sapiens OX=9606 GN=CBLN4 PE=1 SV=1	0.768	Down	0.0130185	CBLN4	21.808	16.4
Q9NVE4	Coiled-coil domain-containing protein 87 OS=Homo sapiens OX=9606 GN=CCDC87 PE=1 SV=2	0.801	Down	0.00038287	CCDC87	96.401	1.4
Q9UGL1	Lysine-specific demethylase 5B OS=Homo sapiens OX=9606 GN=KDM5B PE=1 SV=3	1.88	Up	0.00033508	KDM5B	175.66	0.6
Q9ULI3	Protein HEG homolog 1 OS=Homo sapiens OX=9606 GN=HEG1 PE=1 SV=3	0.724	Down	0.023824	HEG1	147.46	3.8
Q9ULV0	Unconventional myosin-Vb OS=Homo sapiens OX=9606 GN=MYO5B PE=1 SV=3	0.789	Down	0.021725	MYO5B	213.67	0.5
Q9ULV4	Coronin-1C OS=Homo sapiens OX=9606 GN=CORO1C PE=1 SV=1	1.302	Up	0.0021766	CORO1C	53.248	2.1
Q9Y251	Heparanase OS=Homo sapiens OX=9606 GN=HPSE PE=1 SV=2	1.229	Up	0.039817	HPSE	61.148	5.3
